# Supplementary material for: Uniaxial Strain Dependence on Angle-Resolved Optical Second Harmonic Generation from a Few Layers of Indium Selenide
Source: Nanomaterials (Basel). 2023 Feb 16;13(4):750. doi: 10.3390/nano13040750 (PMC9962579; doi:10.3390/nano13040750)
Supplement: Supplementary file 1 [file nanomaterials-13-00750-s001.zip]

Archive with 1 entries (1 files):
- nanomaterials-2195152-supplementary.pdf
